# Supplementary material for: Glycine-Rich RNA-Binding Protein AtGRP7 Functions in Nickel and Lead Tolerance in Arabidopsis
Source: Plants (Basel). 2024 Jan 10;13(2):187. doi: 10.3390/plants13020187 (PMC10818801; doi:10.3390/plants13020187)
Supplement: Supplementary file 1 [file plants-13-00187-s001.zip]

Archive with 2 entries (2 files):
- Fig S1_Plants_Kim.pptx
- TabS1_Plants.pdf
